# Supplementary material for: Cerebrospinal Fluid Neurofilaments Light-Chain Differentiate Patients Affected by Alzheimer’s Disease with Different Rate of Progression (RoP): A Preliminary Study
Source: Brain Sci. 2024 Sep 25;14(10):960. doi: 10.3390/brainsci14100960 (PMC11505946; doi:10.3390/brainsci14100960)
Supplement: Supplementary file 1 [file brainsci-14-00960-s001.zip]

Archive with 1 entries (1 files):
- brainsci-3214385-supplementary.pdf
